# Supplementary material for: Community concerns about genetic discrimination in life insurance persist in Australia: A survey of consumers offered genetic testing
Source: Eur J Hum Genet. 2023 May 11;32(3):286–94. doi: 10.1038/s41431-023-01373-1 (PMC10923945; doi:10.1038/s41431-023-01373-1)
Supplement: Supplementary file 2 — Supplementary Table S2 [file 41431_2023_1373_MOESM2_ESM.xlsx]

## Sheet: Sheet1
Table S2: Respondents' rating of key aspects of the FSC moratorium
Please indicate your opinion about each of the following key aspects of the moratorium	This is a positive aspect		This is a neutral aspect		This is a negative aspect
	n	%	n	%	n	%
People don't have to disclose genetic test results under certain financial limits of cover (eg $500,000 for life cover) (n=305)	234	76.7	49	16.1	22	7.2
Not all people purchasing life insurance know about the agreement (n=304)	4	1.3	55	18.1	245	80.6
The agreement is not permanent (it will expire in 2024 if not renewed) (n=302)	10	3.3	64	21.2	228	75.5
The agreement only applies to cover up to certain amounts ($500,000 for life cover). When applying for cover above these amounts, people must tell the life insurer about their genetic test results (n=302)	30	9.9	79	26.2	193	63.9
Compliance with the agreement by insurers is self-regulated by the insurance industry without government oversight. It is not a legal requirement like legislation (which is enforced by government) (n=300)	21	7	60	20	219	73
People can choose to disclose their genetic test results to a life insurer if it will be beneficial (eg if they have a result that shows they do not have a gene change that runs in the family) (n=298)	158	53	99	33.2	41	13.8
