# Supplementary material for: Community concerns about genetic discrimination in life insurance persist in Australia: A survey of consumers offered genetic testing
Source: Eur J Hum Genet. 2023 May 11;32(3):286–94. doi: 10.1038/s41431-023-01373-1 (PMC10923945; doi:10.1038/s41431-023-01373-1)
Supplement: Supplementary file 3 — Supplementary Table S3 [file 41431_2023_1373_MOESM3_ESM.xlsx]

## Sheet: Sheet1
						Table S3: details of respondents who reported difficulty accessing life insurance cover after the introduction of the FSC moratorium
Pt ID	Name*	Sex	Age	Condition	Gene	Genetic test result	Applying for	Cover denied	financial adviser advised cover won't be able to get insurance	Conditions applied	Comments	Personal history of cancer or diagnosis of condition	Diagnosed when	Family history (1st degree relatives)	Diagnosed when	Surgery/ intervention	Date of sugery	Medication	Preventative measures / surveillance
100	Rebekah	Female	43	Hereditary breast/ovarian cancer genes	BRCA2	Positive	Death cover (extended within superannuation) >500,000, TPD >500,000, income protection >4000/month			x [removed after being challenged]	Very little information provided by the insurer, other than the decision. I had conditions placed, but I questioned this based on the moratorium and those conditions were then removed.	No	N/A	Breast cancer	Before 1 July 2019	Bilateral mastectomy; fallopian tubes removed	Before 1 July 2019 (both)	No	No
97	Shona	Female	43	Hereditary breast/ovarian cancer genes	BRCA2	Positive	Death cover >500,000	x			No justification at all	No	N/A	Breast cancer	On or after 1 July 2019	Ovaries and fallopian tubes removed	On or after 1 July 2019 (both)	No	Breast imaging every 1-2 yrs (Mammogram/ MRI/ultrasound)
272	Connie	Female	46	Hereditary breast/ovarian cancer genes	BRCA1	Positive	Death cover >500,000, TPD <500,000, income protection <4000/month, trauma cover <200,000			x	They have said that I would not be covered for certain things - such as any cancers relating to the gene.	No	N/A	No	N/A	Bilateral mastectomy; hysterectomy	Mastectomy on or after 1 July 2019; Hysterectomy Before 1 July 2019	No	ultrasound 6-monthly or more
287	Melinda	Female	37	Lynch syndrome (bowel/uterine/other cancer) genes	MSH6	Positive	income protection >4000/month, trauma cover < 200,000		x		Not provided	Bowel cancer	On or after 1 July 2019	Bowel cancer and uterine cancer	Before 1 July 2019 (both)	Hysterectomy	On or after 1 Jul 2019	No	colonoscopy every 12 months - 2 years, endoscopy, ultrasound and blood tests every 6 months
157	Matthew	Male	23	Inherited cardiovascular disorder genes	Inherited cardiomyopathy genes	Positive	Death cover <500,000	x			Insurers said they can't provide any of the insurance mentioned above due to family history of cardiomyopathy, even without asking for genetic test result	Yes [not named]	On or after 1 July 2019	No	N/A	No	N/A	Beta blockers	Yes, regular screening (no further details provided)
232	Jon	Male	38	Inherited cardiovascular disorder genes	Inherited cardiomyopathy genes	Positive	Death cover (extended within superannuation) >500,000, TPD >500,000, income protection >4000/month, trauma cover >200,000	x			I was not given any information, just told that I could not be covered based on my diagnosis	Arrhythmogenic right ventricular cardiomyopathy	On or after 1 July 2019	No	N/A	No	N/A	No	Annual MRI
62	Audrey	Female	53	Genes related to mitochondrial disease	MT m.5357A>G	Positive	income protection <4000/month, trauma cover	x			I was told that because I have so many illnesses (memory; genetic mutation; heart problems; stomach issues; etc.) they could not insure me.	Mitochondrial Disease	Before 1 July 2019	Mitochondrial disease	Before 1 July 2019	No	N/A	Atenolol; Esomeprazole; CoQ10; L-Carnitine; Duloxetine; Pregabalin; Sifrol; Fluconazole	Neuropsychological testing for memory issues; exercise physiology to improve energy/muscle/balance issues; physiotherapy for muscle pain; oesophageal dilatations for strictures; just been approved for NDIS due to significant deterioration of mobility - have a carer/support worker help with meal preparation and house cleaning.
268	Troy	Male	56	BHD (Birt Hogg Dube Syndrome)	Unknown	Positive	income protection <4000/month	x			I sought alternate quotes through my financial advisor about 12 months ago for income protection as my premium had suddenly gone through the roof (not due to my condition). Unable to get alternate quotes once condition disclosed	BHD Syndrome	On or after 1 July 2019	BHD	On or after 1 July 2019	Post pneumothorax procedure to reinflate lung in June 2019 and then a pleurodesis in October 2019	Before 1 July 2019	No	Initial CT scan, MRI then ultasound every 2 years
316	Rachel	Female	49	Haemochroma-tosis	Unknown	Positive	Death cover (extended within superannuation) >500,000, TPD >500,000			x	No justification. It should be compulsory to inform applicants. Some conditions are latent for life. Why should a latent genetic condition affect my ability to get life insurance	Haemochroma-tosis	Before 1 July 2019	Haemochroma-tosis	Before 1 July 2019	No	N/A	No	No
137	Stacey	Female	30	Inherited cardiovascular disorder genes	Inherited rhythm disorder genes	Negative#	Death cover >500,000, income protection >4000/month		x		Not provided
174	Ken	Male	45	Inherited cardiovascular disorder genes	Unknown	Negative#	Death cover <500,000	x			On phone inquiring, they Asked me having any medical condition and explained I am having a defibrillator and said let me see my Manager and told me sorry .
238	Charlie	Male	49	Inherited cardiovascular disorder genes	Inherited cardiomyopathy genes	Negative#	Death cover (extended within superannuation) >500,000, TPD >500,000		x		Not provided
* all respondents have been given pseudonyms
# respondents with negative results were not asked about personal or family history of disease
